# Supplementary material for: Pediococcus pentosaceus JS35 improved flavor, metabolic profile of fermentation supernatant of mulberry leaf powder and increased its antioxidant capacity
Source: Front Nutr. 2025 Mar 4;12:1551689. doi: 10.3389/fnut.2025.1551689 (PMC11913688; doi:10.3389/fnut.2025.1551689)
Supplement: Supplementary file 2 [file Table_2.xlsx]

## Sheet: Table S2
Table S2 Volatile organic compounds in CK and FS.
Count	Compound	CAS	Molecule Formula	MW	RI	Rt [sec]	Dt [a.u.]	Relative content (%)		VIP
								CK	FS
Alcohols	Dihydrolinalool	C78693	C10H22O	158.3	1123.5	959.642	1.26928	0.31±0.04	9.58±1.94	3.25541
Ketones	6-Methylhepta-3,5-dien-2-one	C1604280	C8H12O	124.2	1102.5	808.794	1.21243	1.17±0.22	8.83±0.06	3.00295
Ketones	4-hydroxy-2,5-dimethyl-3(2 H)-furanone	C3658773	C6H8O3	128.1	1064.8	594.792	1.2031	1.00±0.11	7.11±0.05	2.68132
Alcohols	(E)-2-octen-1-ol	C18409171	C8H16O	128.2	1068.6	613.399	1.15412	3.39±1.44	8.93±0.63	2.48868
Ethers	p-Methyl anisole	C104938	C8H10O	122.2	1017.9	406.036	1.10754	1.27±0.03	4.22±0.18	1.86278
Others	p-Cymene	C99876	C10H14	134.2	1023.6	425.259	1.1795	5.51±0.32	3.05±0.13	1.69094
Aldehydes	2,4-Heptadienal	C5910850	C7H10O	110.2	1001.2	354.435	1.18717	0.20±0.04	2.08±0.29	1.474
Esters	Sotolon	C28664359	C6H8O3	128.1	1118.3	919.445	1.21797	0.71±0.15	2.32±0.11	1.3718
Esters	4-Hexanolide	C695067	C6H10O2	114.1	1074.2	642.038	1.19397	1.61±0.14	3.13±0.06	1.3308
Alcohols	2-Methyl-3-furanthiol	C28588741	C5H6OS	114.2	876.9	130.57	1.14401	3.7±0.15	2.31±0.02	1.27101
Esters	Amyl acetate	C628637	C7H14O2	130.2	927.2	193.974	1.31428	1.87±0.00	3.03±0.05	1.16868
Alkenes	(+)-Limonene	C138863	C10H16	136.2	1006.8	370.862	1.28153	0.26±0.02	1.47±0.31	1.16725
Esters	Butyl butanoate	C109217	C8H16O2	144.2	1000	351.056	1.33286	0.15±0.04	1.30±0.18	1.15317
Ethers	Dimethyl trisulfide	C3658808	C2H6S3	126.3	980.3	298.918	1.30097	0.15±0.01	1.20±0.13	1.10883
Ethers	Butyl sulfide	C544401	C8H18S	146.3	1081.4	681.067	1.29164	0.29±0.08	1.22±0.07	1.04242
