# Supplementary material for: Pediococcus pentosaceus JS35 improved flavor, metabolic profile of fermentation supernatant of mulberry leaf powder and increased its antioxidant capacity
Source: Front Nutr. 2025 Mar 4;12:1551689. doi: 10.3389/fnut.2025.1551689 (PMC11913688; doi:10.3389/fnut.2025.1551689)
Supplement: Supplementary file 3 [file Table_3.xlsx]

## Sheet: Table S3
Table S3 The information of top 30 differential metabolites.
Name	m/z	Class	RT [min]	Reference Ion	CK-1	CK-2	CK-3	FS-1	FS-2	FS-3	KEGG ID	VIP	pos/neg	log2(FC)	p-value	type
L-(+)-Lactic acid	89.0246	Organic acids and derivatives	0.745	[M-H]-1	1.26371e+09	6.60347e+08	7.40839e+08	7.78175e+10	8.75122e+10	8.67893e+10	C00186	1.14188	neg	6.9706	1.52e-05	Up
L-Glutamic acid	146.046	Organic acids and derivatives	0.548	[M-H]-1	1.54356e+08	1.52456e+08	1.55506e+08	2.29182e+10	2.59996e+10	2.49828e+10	C00025	1.14523	neg	7.7175	1.18e-07	Up
Succinic acid	117.02	Lipids and Lipid-Like Molecules	0.848	[M-H]-1	9.56113e+07	9.72154e+07	8.5464e+07	5.3794e+09	7.09465e+09	7.18141e+09	C00042	1.14509	neg	6.5246	1.71e-07	Up
N-Acetylneuraminic acid	310.113	Organic oxygen compounds	0.616	[M+H]+1	1.17781e+07	3.72845e+07	3.79052e+07	3.03785e+09	3.06694e+09	2.87829e+09	C19909	1.1542	pos	6.8217	0.00026578	Up
DL-Malic acid	133.015	Organic acids and derivatives	0.592	[M-H]-1	1.06593e+10	1.06225e+10	1.10174e+10	2.58038e+07	1.46375e+07	1.49325e+07	C00711	1.14054	neg	-8.7257	2.66e-05	Down
Caffeic acid	179.035	Phenylpropanoids and polyketides	1.858	[M-H]-1	2.22392e+09	2.45028e+09	2.5066e+09	5.84579e+08	7.60113e+08	7.08359e+08	C01197	1.13817	neg	-1.4226	5.93e-05	Down
Neochlorogenic acid	353.089	Organic oxygen compounds	1.331	[M-H]-1	7.68213e+08	7.66949e+08	7.67923e+08	1.93308e+09	2.93672e+09	3.1007e+09	C17147	1.02326	neg	1.5943	0.016373	Up
L-Pyroglutamic acid	130.05	Organic acids and derivatives	0.896	[M+H]+1	2.66348e+08	2.65674e+08	2.8354e+08	1.9071e+09	2.15817e+09	2.00946e+09	C01879	1.16959	pos	3.0258	1.5e-06	Up
N-Acetylneuraminic acid	308.1	Organic oxygen compounds	0.547	[M-H]-1	8.14918e+07	7.9802e+07	8.07233e+07	1.97193e+09	1.90777e+09	1.95576e+09	C19910	1.14336	neg	5.002	5.78e-06	Up
1-{[5-(2-Hydroxyethoxy)-4-oxopentanoyl]oxy}-2,5-pyrrolidinedione	274.091	Organoheterocyclic compounds	0.704	[M+H]+1	1.5936e+08	1.58126e+08	1.52588e+08	1.32016e+09	2.19867e+09	1.53804e+09		1.16744	pos	3.5365	1.47e-05	Up
4-Hydroxybutyric acid (GHB)	103.04	Lipids and lipid-like molecules	0.883	[M-H]-1	8.44569e+07	8.11891e+07	7.69222e+07	1.49617e+09	1.82489e+09	1.89086e+09	C00989	1.14491	neg	4.8149	4.23e-07	Up
3-Hydroxybutyric acid	103.04	Organic acids and derivatives	0.735	[M-H]-1	8.64781e+07	1.03834e+08	1.4592e+08	1.30865e+09	1.76474e+09	1.49897e+09	C01089	1.13863	neg	4.1466	5.71e-05	Up
Proline	116.07	Organic acids and derivatives	0.627	[M+H]+1	2.41346e+09	2.15127e+09	2.1346e+09	7.20303e+08	8.64864e+08	8.78056e+08	C00148	Supplementary Table S1	pos	-1.3189	2.08e-05	Down
Choline	104.107	Organic nitrogen compounds	0.576	[M+H]+1	2.55727e+09	2.3166e+09	2.3396e+09	6.6529e+08	6.95943e+08	6.20375e+08	C00114	1.16103	pos	-1.7282	0.00010193	Down
12-Hydroxydodecanoic acid	215.166	Organic acids and derivatives	7.337	[M-H]-1	2.75051e+08	2.87979e+08	2.80987e+08	5.73031e+08	6.22618e+08	6.03638e+08	C08317	1.05895	neg	1.4969	0.0082642	Up
4-Oxoproline	128.036	Organic acids and derivatives	0.581	[M-H]-1	4.19857e+08	3.78683e+08	3.99886e+08	8.78242e+08	9.58595e+08	1.06081e+09	C01877	1.13512	neg	1.6727	0.00012793	Up
Corraton	241.094	Others	0.612	[M-H]-1	3.60017e+07	3.61805e+07	3.63232e+07	4.71197e+08	5.38796e+08	5.41048e+08		1.14456	neg	4.2326	1.18e-06	Up
2-Hydroxyvaleric acid	117.056	Lipids and lipid-like molecules	0.944	[M-H]-1	8.26593e+07	1.1508e+08	5.42424e+07	9.33888e+08	1.34938e+09	1.28467e+09		1.13184	neg	4.1938	0.0002033	Up
4-Amino-3-[(1-carboxyvinyl)oxy]-1,5-cyclohexadiene-1-carboxylic acid	226.07	Organic acids and derivatives	0.688	[M+H]+1	3.15276e+07	2.85029e+07	3.01045e+07	6.24161e+08	7.48053e+08	7.14806e+08		1.17078	pos	4.6586	4.45e-08	Up
D-α-Hydroxyglutaric acid	147.03	Organic acids and derivatives	0.726	[M-H]-1	2.42058e+08	2.37243e+08	2.36803e+08	9.47107e+08	1.05443e+09	1.0242e+09	C01087	1.14202	neg	2.4776	1.48e-05	Up
3,4-Dihydroxyphenylpropionic acid	181.051	Phenylpropanoids and polyketides	2.189	[M-H]-1	4.19858e+06	4.1521e+06	3.53322e+06	7.01953e+08	1.02809e+09	9.86252e+08	C10447	1.14514	neg	8.2113	1.15e-07	Up
(R)-3-Hydroxy myristic acid	243.197	Lipids and lipid-like molecules	8.341	[M-H]-1	1.53369e+08	1.65683e+08	1.46292e+08	4.35138e+08	4.535e+08	4.07159e+08		0.966121	neg	1.2973	0.034774	Up
5,5,5-Trifluoronorvaline	172.06	Organoheterocyclic compounds	0.886	[M+H]+1	3.70951e+07	3.84203e+07	3.84768e+07	7.10917e+08	8.56728e+08	8.52639e+08		1.17071	pos	4.5319	2.37e-08	Up
ACPC	102.055	Organic acids and derivatives	0.608	[M+H]+1	4.83347e+07	4.49045e+07	4.78538e+07	5.92699e+08	6.38266e+08	6.43335e+08	C01234	1.17007	pos	3.8627	7.78e-07	Up
(2E)-2,5-Dichloro-4-oxo-2-hexenedioic acid	226.951	Organic acids and derivatives	0.557	[M+H]+1	249316	303455	271492	7.61857e+08	6.51606e+08	6.34833e+08	C12835	1.17017	pos	11.426	5.61e-07	Up
N2-[3-(Trifluoromethyl)phenyl]-1,3,5-triazine-2,4-diamine	254.068	Organoheterocyclic compounds	0.909	[M-H]-1	9.94043e+06	5.0095e+06	1.05066e+07	7.22973e+08	1.08763e+09	8.57063e+08		1.14088	neg	7.0947	2.58e-05	Up
γ-Aminobutyric acid (GABA)	102.056	Organic acids and derivatives	0.548	[M-H]-1	1.05794e+07	1.0425e+07	1.29021e+07	5.35178e+08	5.44582e+08	5.63872e+08	C00334	1.14388	neg	6.0046	3.56e-06	Up
Medronic Acid	174.957	Organic acids and derivatives	11.593	[M-H]-1	2.57196e+08	2.77901e+08	3.01633e+08	4.73055e+08	4.83844e+08	4.81352e+08		1.10794	neg	1.186	0.0016396	Up
Malonic acid	103.004	Organic acids and derivatives	0.615	[M-H]-1	2.04214e+09	1.98653e+09	1.93594e+09	2.67971e+08	2.45535e+08	2.64986e+08	C00383	1.13421	neg	-2.5234	0.00014066	Down
2,3,4,5-tetrahydrodipicolinic acid	170.046	Organic acids and derivatives	0.729	[M-H]-1	1.66878e+07	1.64994e+07	1.79656e+07	5.80284e+08	6.7944e+08	7.04147e+08		1.14499	neg	5.6555	3.99e-07	Up
